# Supplementary material for: Characterization and Expression Analysis of Sugar Transporters through Partial Least Square Structural Equation Model (PLS-SEM) Revealed Their Role in Pepper (Capsicum annuum L.)
Source: Plants (Basel). 2024 Jul 3;13(13):1825. doi: 10.3390/plants13131825 (PMC11243835; doi:10.3390/plants13131825)
Supplement: Supplementary file 1 [file plants-13-01825-s001.zip]

Archive with 7 entries (7 files):
- Supplementary figures.pdf
- Supplementary Table S1_gene rename information.xlsx
- Supplementary Table S2_Protein physicochemical properties of gene family members.xlsx
- Supplementary Table S3_Ka_Ks.xlsx
- Supplementary Table S4_Mantel test analysis.xlsx
- Supplementary Table S5_QPCR_primer.xlsx
- Supplementary Table S6_Pepper variety.xlsx
