# Supplementary material for: Characterization and Expression Analysis of Sugar Transporters through Partial Least Square Structural Equation Model (PLS-SEM) Revealed Their Role in Pepper (Capsicum annuum L.)
Source: Plants (Basel). 2024 Jul 3;13(13):1825. doi: 10.3390/plants13131825 (PMC11243835; doi:10.3390/plants13131825)
Supplement: Supplementary file 1 [file plants-13-01825-s001.zip › Supplementary Table S1_gene rename information.xlsx]

## Sheet: Sheet1
locus tag	gene_name
LOC_Os01g04190.2	OsMST1
LOC_Os01g38670.1	OsMST2
LOC_Os01g38680.1	OsMST3
LOC_Os01g73590.1	OsMST4
LOC_Os02g06540.1	OsMST5
LOC_Os02g13560.1	OsMST6
LOC_Os02g17500.1	OsMST7
LOC_Os02g36440.1	OsMST8
LOC_Os02g36450.1	OsMST9
LOC_Os02g58530.1	OsMST10
LOC_Os03g01170.1	OsMST11
LOC_Os03g03680.1	OsMST12
LOC_Os03g10090.1	OsMST13
LOC_Os03g10100.1	OsMST14
LOC_Os03g11900.1	OsMST15
LOC_Os03g24860.1	OsMST16
LOC_Os03g24870.1	OsMST17
LOC_Os03g39710.1	OsMST18
LOC_Os03g60820.1	OsMST19
LOC_Os04g37970.1	OsMST20
LOC_Os04g37980.1	OsMST21
LOC_Os04g37990.1	OsMST22
LOC_Os04g38010.1	OsMST23
LOC_Os04g38220.1	OsMST24
LOC_Os04g41460.1	OsMST25
LOC_Os04g43210.1	OsMST26
LOC_Os04g44750.1	OsMST27
LOC_Os04g58220.1	OsMST28
LOC_Os04g58230.1	OsMST29
LOC_Os05g49260.1	OsMST30
LOC_Os05g49270.1	OsMST31
LOC_Os05g50280.1	OsMST32
LOC_Os06g04900.1	OsMST33
LOC_Os07g01560.1	OsMST34
LOC_Os07g03910.1	OsMST35
LOC_Os07g03960.1	OsMST36
LOC_Os07g05640.1	OsMST37
LOC_Os07g10590.1	OsMST38
LOC_Os07g37320.1	OsMST39
LOC_Os07g39350.1	OsMST40
LOC_Os07g39360.1	OsMST41
LOC_Os08g08070.1	OsMST42
LOC_Os09g09520.1	OsMST43
LOC_Os09g12590.1	OsMST44
LOC_Os09g15330.1	OsMST45
LOC_Os09g23110.1	OsMST46
LOC_Os09g27900.1	OsMST47
LOC_Os10g21590.1	OsMST48
LOC_Os10g39440.2	OsMST49
LOC_Os10g41190.1	OsMST50
LOC_Os10g42830.1	OsMST51
LOC_Os11g28610.1	OsMST52
LOC_Os11g38160.1	OsMST53
LOC_Os11g40540.2	OsMST54
LOC_Os11g41830.1	OsMST55
LOC_Os11g41840.1	OsMST56
LOC_Os11g41850.1	OsMST57
LOC_Os11g41870.1	OsMST58
LOC_Os11g42430.1	OsMST59
LOC_Os12g32760.1	OsMST60
LOC_Os12g32940.1	OsMST61
At1g05030	AtMST1
At1g67300	AtMST2
At1g79820	AtMST3
At5g16150	AtMST4
At3g05160	AtMST5
At3g05165	AtMST6
At5g27350	AtMST7
At3g05155	AtMST8
At3g05400	AtMST9
At1g08920	AtMST10
At1g08930	AtMST11
At5g27360	AtMST12
At1g08890	AtMST13
At1g08900	AtMST14
At4g04750	AtMST15
At4g04760	AtMST16
At3g20460	AtMST17
At1g54730	AtMST18
At3g05150	AtMST19
At5g18840	AtMST20
At2g48020	AtMST21
At1g19450	AtMST22
At1g75220	AtMST23
At2g35740	AtMST24
At4g16480	AtMST25
At1g30220	AtMST26
At2g43330	AtMST27
At2g16120	AtMST28
At2g16130	AtMST29
At3g18830	AtMST30
At2g18480	AtMST31
At4g36670	AtMST32
At2g20780	AtMST33
At1g20840	AtMST34
At4g35300	AtMST35
At3g51490	AtMST36
At3g03090	AtMST37
At5g17010	AtMST38
At5g59250	AtMST39
At1g34580	AtMST40
At5g61520	AtMST41
At1g50310	AtMST42
At3g19940	AtMST43
At5g23270	AtMST44
At3g19930	AtMST45
At1g11260	AtMST46
At4g21480	AtMST47
At4g02050	AtMST48
At1g77210	AtMST49
At3g05960	AtMST50
At5g26250	AtMST51
At1g07340	AtMST52
At5g26340	AtMST53
Os01g65880	OsSWEET1a
Os05g35140	OsSWEET1b
Os01g36070	OsSWEET2a
Os01g50460	OsSWEET2b
Os05g12320	OsSWEET3a
Os01g12130	OsSWEET3b
Os02g19820	OsSWEET4
Os05g51090	OsSWEET5
Os01g42110	OsSWEET6a
Os01g42090	OsSWEET6b
Os09g08030	OsSWEET7a
Os09g08440	OsSWEET7b
Os12g07860	OsSWEET7c
Os09g0259200	OsSWEET7d
Os09g08270	OsSWEET7e
Os08g42350	OsSWEET11
Os03g22590	OsSWEET12
Os12g29220	OsSWEET13
Os11g31190	OsSWEET14
Os02g30910	OsSWEET15
Os03g22200	OsSWEET16
Q8L9J7	AtSWEET1
Q9LH79	AtSWEET2
Q6NQN5	AtSWEET3
Q944M5	AtSWEET4
Q9FM10	AtSWEET5
Q9C9M9	AtSWEET6
Q8LBF7	AtSWEET7
Q8LFH5	AtSWEET8
Q9ZV02	AtSWEET9
Q9LUE3	AtSWEET10
Q9SMM5	AtSWEET11
O82587	AtSWEET12
Q9FGQ2	AtSWEET13
Q9SW25	AtSWEET14
Q9FY94	AtSWEET15
Q9LUR4	AtSWEET16
Q84WN3	AtSWEET17
BAA24071	OsSUT1
AB091672	OsSUT2
BAB68368	OsSUT3
AB091673	OsSUT4
AB091674	OsSUT5
At1g71880	AtSUC1
At1g22710	AtSUC2
At2g02860	AtSUC3
At1g09960	AtSUC4
At1g71890	AtSUC5
At5g43610	AtSUC6
At1g66570	AtSUC7
At2g14670	AtSUC8
At5g06170	AtSUC9
