# Supplementary material for: Characterization and Expression Analysis of Sugar Transporters through Partial Least Square Structural Equation Model (PLS-SEM) Revealed Their Role in Pepper (Capsicum annuum L.)
Source: Plants (Basel). 2024 Jul 3;13(13):1825. doi: 10.3390/plants13131825 (PMC11243835; doi:10.3390/plants13131825)
Supplement: Supplementary file 1 [file plants-13-01825-s001.zip › Supplementary Table S2_Protein physicochemical properties of gene family members.xlsx]

## Sheet: Sheet1
Table 1 Features of genes indentified in pepper
Name	Gene ID	Genomic Location	Chr	ORF	Exon	AA	MW(kDA)	pI
CaSUT01	Capann_59Chr04g008460	16902910-16914522	4	1506	6	501	54.2798	9
CaSUT02	Capann_59Chr04g018730	87902843-87908562	4	1551	6	516	54.7728	9.32
CaSUT03	Capann_59Chr11g021400	240482745-240495745	11	1836	9	611	65.5564	6
CaSWEET01	Capann_59Chr01g001180	1624871-1627892	1	765	5	254	28.297	9.66
CaSWEET02	Capann_59Chr02g009360	105253844-105259279	2	561	4	186	21.0014	9.58
CaSWEET03	Capann_59Chr02g017740	140666426-140676314	2	2439	9	812	91.4368	8.87
CaSWEET04	Capann_59Chr02g037870	175501846-175509111	2	1824	9	607	66.6105	5.33
CaSWEET05	Capann_59Chr03g010100	16968325-16970175	3	711	7	236	26.7592	9.47
CaSWEET06	Capann_59Chr03g016720	31370808-31372865	3	852	7	283	31.4729	9.47
CaSWEET07	Capann_59Chr03g017230	32951489-32953352	3	738	5	245	27.4886	9.01
CaSWEET08	Capann_59Chr03g017240	32975434-32976909	3	756	5	251	28.3274	9.44
CaSWEET09	Capann_59Chr03g017260	33033270-33034859	3	846	7	281	31.5308	9.33
CaSWEET10	Capann_59Chr03g017270	33061670-33062934	3	831	6	276	30.9602	9.37
CaSWEET11	Capann_59Chr03g017280	33080765-33082364	3	861	7	286	31.9293	9.2
CaSWEET12	Capann_59Chr03g017290	33099011-33101442	3	855	7	284	31.8651	9.2
CaSWEET13	Capann_59Chr03g017300	33131611-33133993	3	888	6	295	33.3934	8.91
CaSWEET14	Capann_59Chr03g020710	43971035-43975326	3	675	7	224	25.321	8.42
CaSWEET15	Capann_59Chr03g036770	248386890-248388832	3	861	6	286	32.9108	7.65
CaSWEET16	Capann_59Chr04g016300	63805870-63808603	4	762	7	253	27.7462	9.76
CaSWEET17	Capann_59Chr04g016320	64354968-64358120	4	765	6	254	27.9983	9.62
CaSWEET18	Capann_59Chr04g032130	247910040-247912763	4	657	5	218	24.4583	9.48
CaSWEET19	Capann_59Chr06g008090	13019049-13021108	6	849	6	282	31.9133	9.25
CaSWEET20	Capann_59Chr06g008100	13035547-13037537	6	873	6	290	32.9363	8.08
CaSWEET21	Capann_59Chr06g008110	13041772-13044462	6	630	7	209	23.8728	9.17
CaSWEET22	Capann_59Chr06g010380	18473808-18475483	6	711	6	236	26.4256	8.74
CaSWEET23	Capann_59Chr06g020760	57857884-57861476	6	720	4	239	26.7517	9.26
CaSWEET24	Capann_59Chr08g018190	151301289-151302860	8	654	5	217	24.2422	9.65
CaSWEET25	Capann_59Chr08g018200	151309171-151311359	8	690	6	229	25.2087	9.08
CaSWEET26	Capann_59Chr08g018210	151326146-151334909	8	723	8	240	26.6213	6.72
CaSWEET27	Capann_59Chr08g018220	151346639-151350639	8	891	6	296	32.5594	9.67
CaSWEET28	Capann_59Chr11g012200	89433093-89436247	11	888	5	295	32.9031	8.25
CaSWEET29	Capann_59Chr12g013160	45528026-45529762	12	636	3	211	23.7836	9.68
CaMST01	Capann_59Chr01g003350	4667910-4669201	1	1194	2	397	44.7818	7.17
CaMST02	Capann_59Chr01g004570	7729996-7732812	1	1467	4	488	54.2211	9.39
CaMST03	Capann_59Chr01g037080	229388986-229393738	1	1218	9	405	44.4421	5.31
CaMST04	Capann_59Chr02g004640	60013979-60015364	2	1353	2	450	48.9199	9.63
CaMST05	Capann_59Chr02g022290	150151378-150154550	2	1563	2	520	56.3232	6.91
CaMST06	Capann_59Chr02g023250	152249121-152253604	2	1572	5	523	57.7723	9
CaMST07	Capann_59Chr02g026040	156969265-156970623	2	1326	2	441	48.1774	9.62
CaMST08	Capann_59Chr02g026050	156982698-156998468	2	1464	3	487	53.1639	9.24
CaMST09	Capann_59Chr02g026970	158621483-158627578	2	2169	6	722	77.4691	5.38
CaMST10	Capann_59Chr02g029700	162898430-162905627	2	1146	9	381	41.5481	9.06
CaMST11	Capann_59Chr03g018100	35545840-35553818	3	1374	9	457	48.7797	6.62
CaMST12	Capann_59Chr03g026430	90858214-90860853	3	1536	3	511	55.931	9.49
CaMST13	Capann_59Chr03g026450	90895771-90898454	3	603	4	200	21.1096	9.23
CaMST14	Capann_59Chr03g026460	91083528-91085671	3	1527	3	508	55.3534	9.49
CaMST15	Capann_59Chr03g036150	245108774-245117796	3	1356	9	451	49.5391	8.22
CaMST16	Capann_59Chr03g036170	245232721-245237750	3	1362	9	453	49.2878	6.94
CaMST17	Capann_59Chr03g038710	256854292-256864984	3	1683	6	560	61.7074	9.12
CaMST18	Capann_59Chr04g000650	759877-767255	4	2214	6	737	78.9752	5.06
CaMST19	Capann_59Chr04g000820	946583-949694	4	1560	5	519	56.5437	8.92
CaMST20	Capann_59Chr04g003530	6141746-6148871	4	1311	9	436	47.1948	9.16
CaMST21	Capann_59Chr04g005900	9972546-9973178	4	633	1	210	22.8028	9.49
CaMST22	Capann_59Chr04g013560	42236116-42237675	4	1560	1	519	57.1807	9.13
CaMST23	Capann_59Chr04g027310	232367012-232371841	4	2169	5	722	77.7033	5.05
CaMST24	Capann_59Chr04g028940	237280251-237284804	4	1578	4	525	57.9183	9.07
CaMST25	Capann_59Chr04g032950	249090319-249096276	4	1620	4	539	59.9324	9.54
CaMST26	Capann_59Chr05g005920	12854161-12856877	5	1536	3	511	55.5283	9.41
CaMST27	Capann_59Chr05g014210	87110295-87118048	5	1551	4	516	56.8977	8.39
CaMST28	Capann_59Chr05g027370	242386915-242389268	5	1437	2	478	53.0994	6.81
CaMST29	Capann_59Chr06g007220	11670092-11675791	6	1491	6	496	53.3364	5.37
CaMST30	Capann_59Chr06g014360	29833748-29863314	6	3789	9	1262	141.229	4.89
CaMST31	Capann_59Chr06g014570	30714726-30722675	6	1473	5	490	53.8575	7.55
CaMST32	Capann_59Chr06g023150	75295871-75298688	6	1476	4	491	53.9721	9.05
CaMST33	Capann_59Chr07g004900	14513098-14517654	7	1545	4	514	56.5266	9.39
CaMST34	Capann_59Chr07g013540	149923521-149939542	7	1467	9	488	52.5758	7.15
CaMST35	Capann_59Chr07g017810	206920978-206924690	7	354	3	117	12.3105	6.19
CaMST36	Capann_59Chr07g029410	260227374-260238334	7	1590	3	529	56.9486	7.9
CaMST37	Capann_59Chr07g029420	260243506-260249202	7	1599	2	532	57.7656	7.04
CaMST38	Capann_59Chr08g000510	1165173-1171428	8	1518	3	505	54.6315	9.16
CaMST39	Capann_59Chr08g004780	68839798-68840220	8	423	1	140	15.0862	8.7
CaMST40	Capann_59Chr08g015390	146551049-146555100	8	1383	9	460	49.5616	8.02
CaMST41	Capann_59Chr08g015400	146557638-146564162	8	1155	9	384	41.4484	5.4
CaMST42	Capann_59Chr08g015510	146932528-146937824	8	1371	9	456	49.181	5.43
CaMST43	Capann_59Chr08g028390	168093449-168096621	8	1551	4	516	55.9126	9.11
CaMST44	Capann_59Chr08g032020	173534061-173540246	8	2202	6	733	78.5213	4.91
CaMST45	Capann_59Chr09g003960	9930078-9935783	9	1545	5	514	56.3036	9.2
CaMST46	Capann_59Chr09g008740	38226293-38230438	9	1590	2	529	57.331	5.78
CaMST47	Capann_59Chr09g012490	96067912-96074032	9	1611	9	536	57.5264	9.05
CaMST48	Capann_59Chr11g009690	49032900-49035931	11	1545	4	514	55.8073	9.16
CaMST49	Capann_59Chr12g003870	6059904-6064108	12	1734	5	577	62.7125	9.05
CaMST50	Capann_59Chr12g036370	260837984-260842809	12	1734	7	577	62.8604	9.26
