# Supplementary material for: Characterization and Expression Analysis of Sugar Transporters through Partial Least Square Structural Equation Model (PLS-SEM) Revealed Their Role in Pepper (Capsicum annuum L.)
Source: Plants (Basel). 2024 Jul 3;13(13):1825. doi: 10.3390/plants13131825 (PMC11243835; doi:10.3390/plants13131825)
Supplement: Supplementary file 1 [file plants-13-01825-s001.zip › Supplementary Table S3_Ka_Ks.xlsx]

## Sheet: Sheet5
Seq_1	Seq_2	Ka	KS	Ka/Ks
CaMST07	CaMST08	0.0642075	0.155715	0.412341
CaSWEET07	CaSWEET08	0.368222	1.8349	0.200676
CaSWEET09	CaSWEET10	0.086118	0.353855	0.243371
CaSWEET10	CaSWEET11	0.0985908	0.439356	0.224398
CaSWEET11	CaSWEET12	0.130932	0.511074	0.25619
CaSWEET12	CaSWEET13	0.258513	1.06991	0.241622
CaMST13	CaMST14	0.230387	1.34629	0.171127
CaSWEET19	CaSWEET20	0.233151	0.717324	0.325028
CaMST36	CaMST37	0.168503	0.911194	0.184925
CaMST40	CaMST41	0.293618	0.968197	0.303263
CaSWEET24	CaSWEET25	0.161836	0.216078	0.748969
CaSWEET25	CaSWEET26	0.0847552	0.297112	0.285264
CaSWEET26	CaSWEET27	0.374573	3.24355	0.115483
