# Supplementary material for: Characterization and Expression Analysis of Sugar Transporters through Partial Least Square Structural Equation Model (PLS-SEM) Revealed Their Role in Pepper (Capsicum annuum L.)
Source: Plants (Basel). 2024 Jul 3;13(13):1825. doi: 10.3390/plants13131825 (PMC11243835; doi:10.3390/plants13131825)
Supplement: Supplementary file 1 [file plants-13-01825-s001.zip › Supplementary Table S4_Mantel test analysis.xlsx]

## Sheet: fruit_mantel_test
	spec	env	r	p	rd	pd
1	SUT	CaMST03	-0.0605497	0.833	< 0.2	>= 0.05
2	SUT	CaMST05	-0.0642273	0.861	< 0.2	>= 0.05
3	SUT	CaMST06	0.671177	0.001	>= 0.4	< 0.01
4	SUT	CaMST11	0.0303125	0.284	< 0.2	>= 0.05
5	SUT	CaMST16	0.339513	0.001	0.2 - 0.4	< 0.01
6	SUT	CaMST17	0.497101	0.001	>= 0.4	< 0.01
7	SUT	CaMST18	-0.0686727	0.798	< 0.2	>= 0.05
8	SUT	CaMST19	0.0859138	0.142	< 0.2	>= 0.05
9	SUT	CaMST20	0.0161615	0.369	< 0.2	>= 0.05
10	SUT	CaMST23	0.376489	0.001	0.2 - 0.4	< 0.01
11	SUT	CaMST27	0.33309	0.001	0.2 - 0.4	< 0.01
12	SUT	CaMST28	0.00265048	0.403	< 0.2	>= 0.05
13	SUT	CaMST29	0.170419	0.027	< 0.2	0.01 - 0.05
14	SUT	CaMST30	0.0895786	0.111	< 0.2	>= 0.05
15	SUT	CaMST31	0.402231	0.001	>= 0.4	< 0.01
16	SUT	CaMST33	0.168453	0.012	< 0.2	0.01 - 0.05
17	SUT	CaMST34	0.212833	0.009	0.2 - 0.4	< 0.01
18	SUT	CaMST35	-0.0416443	0.74	< 0.2	>= 0.05
19	SUT	CaMST36	0.094044	0.122	< 0.2	>= 0.05
20	SUT	CaMST37	0.415373	0.001	>= 0.4	< 0.01
21	SUT	CaMST41	0.570945	0.001	>= 0.4	< 0.01
22	SUT	CaMST42	-0.0138349	0.59	< 0.2	>= 0.05
23	SUT	CaMST43	0.622668	0.001	>= 0.4	< 0.01
24	SUT	CaMST44	0.151536	0.033	< 0.2	0.01 - 0.05
25	SUT	CaMST45	0.070781	0.174	< 0.2	>= 0.05
26	SUT	CaMST46	0.255187	0.001	0.2 - 0.4	< 0.01
27	SUT	CaMST47	0.0615978	0.15	< 0.2	>= 0.05
28	SWEET	CaMST03	0.040075	0.194	< 0.2	>= 0.05
29	SWEET	CaMST05	0.0485832	0.139	< 0.2	>= 0.05
30	SWEET	CaMST06	0.265431	0.001	0.2 - 0.4	< 0.01
31	SWEET	CaMST11	0.220335	0.001	0.2 - 0.4	< 0.01
32	SWEET	CaMST16	0.376927	0.001	0.2 - 0.4	< 0.01
33	SWEET	CaMST17	0.209132	0.001	0.2 - 0.4	< 0.01
34	SWEET	CaMST18	0.0949942	0.058	< 0.2	>= 0.05
35	SWEET	CaMST19	0.0701038	0.104	< 0.2	>= 0.05
36	SWEET	CaMST20	0.0265581	0.312	< 0.2	>= 0.05
37	SWEET	CaMST23	0.123649	0.011	< 0.2	0.01 - 0.05
38	SWEET	CaMST27	0.173145	0.001	< 0.2	< 0.01
39	SWEET	CaMST28	0.0623148	0.092	< 0.2	>= 0.05
40	SWEET	CaMST29	0.48995	0.001	>= 0.4	< 0.01
41	SWEET	CaMST30	0.153856	0.002	< 0.2	< 0.01
42	SWEET	CaMST31	0.142072	0.004	< 0.2	< 0.01
43	SWEET	CaMST33	0.23757	0.001	0.2 - 0.4	< 0.01
44	SWEET	CaMST34	0.485378	0.001	>= 0.4	< 0.01
45	SWEET	CaMST35	-0.0605718	0.922	< 0.2	>= 0.05
46	SWEET	CaMST36	0.188287	0.001	< 0.2	< 0.01
47	SWEET	CaMST37	0.344792	0.001	0.2 - 0.4	< 0.01
48	SWEET	CaMST41	0.236039	0.001	0.2 - 0.4	< 0.01
49	SWEET	CaMST42	-0.029244	0.744	< 0.2	>= 0.05
50	SWEET	CaMST43	0.234856	0.001	0.2 - 0.4	< 0.01
51	SWEET	CaMST44	0.245984	0.001	0.2 - 0.4	< 0.01
52	SWEET	CaMST45	0.138931	0.012	< 0.2	0.01 - 0.05
53	SWEET	CaMST46	0.157784	0.003	< 0.2	< 0.01
54	SWEET	CaMST47	0.000237481	0.447	< 0.2	>= 0.05

## Sheet: leaf_mantel_test
	spec	env	r	p	rd	pd
1	SUT	CaMST05	0.0191033	0.408	< 0.2	>= 0.05
2	SUT	CaMST06	0.0625031	0.281	< 0.2	>= 0.05
3	SUT	CaMST11	0.0983065	0.212	< 0.2	>= 0.05
4	SUT	CaMST14	0.0198818	0.363	< 0.2	>= 0.05
5	SUT	CaMST15	-0.0822131	0.782	< 0.2	>= 0.05
6	SUT	CaMST16	-0.0721622	0.707	< 0.2	>= 0.05
7	SUT	CaMST17	-0.10757	0.781	< 0.2	>= 0.05
8	SUT	CaMST18	-0.0621017	0.732	< 0.2	>= 0.05
9	SUT	CaMST19	0.281377	0.006	0.2 - 0.4	< 0.01
10	SUT	CaMST20	0.154304	0.088	< 0.2	>= 0.05
11	SUT	CaMST27	-0.0187725	0.54	< 0.2	>= 0.05
12	SUT	CaMST29	0.230644	0.027	0.2 - 0.4	0.01 - 0.05
13	SUT	CaMST30	-0.0696889	0.708	< 0.2	>= 0.05
14	SUT	CaMST31	0.310764	0.007	0.2 - 0.4	< 0.01
15	SUT	CaMST32	0.0737101	0.189	< 0.2	>= 0.05
16	SUT	CaMST33	-0.0889817	0.781	< 0.2	>= 0.05
17	SUT	CaMST34	0.589899	0.001	>= 0.4	< 0.01
18	SUT	CaMST36	0.255455	0.008	0.2 - 0.4	< 0.01
19	SUT	CaMST37	0.0991885	0.163	< 0.2	>= 0.05
20	SUT	CaMST41	0.168042	0.046	< 0.2	0.01 - 0.05
21	SUT	CaMST42	0.230303	0.023	0.2 - 0.4	0.01 - 0.05
22	SUT	CaMST43	0.0642495	0.213	< 0.2	>= 0.05
23	SUT	CaMST44	-0.0724485	0.744	< 0.2	>= 0.05
24	SUT	CaMST46	0.437786	0.001	>= 0.4	< 0.01
25	SUT	CaMST47	0.222368	0.014	0.2 - 0.4	0.01 - 0.05
26	SUT	CaMST50	0.215731	0.038	0.2 - 0.4	0.01 - 0.05
27	SWEET	CaMST05	0.480806	0.002	>= 0.4	< 0.01
28	SWEET	CaMST06	0.26258	0.059	0.2 - 0.4	>= 0.05
29	SWEET	CaMST11	0.582112	0.001	>= 0.4	< 0.01
30	SWEET	CaMST14	0.197113	0.091	< 0.2	>= 0.05
31	SWEET	CaMST15	0.102017	0.19	< 0.2	>= 0.05
32	SWEET	CaMST16	0.292141	0.033	0.2 - 0.4	0.01 - 0.05
33	SWEET	CaMST17	0.418599	0.009	>= 0.4	< 0.01
34	SWEET	CaMST18	-0.161665	0.971	< 0.2	>= 0.05
35	SWEET	CaMST19	-0.011763	0.517	< 0.2	>= 0.05
36	SWEET	CaMST20	-0.0591091	0.625	< 0.2	>= 0.05
37	SWEET	CaMST27	0.0630211	0.28	< 0.2	>= 0.05
38	SWEET	CaMST29	0.285294	0.013	0.2 - 0.4	0.01 - 0.05
39	SWEET	CaMST30	-0.128372	0.85	< 0.2	>= 0.05
40	SWEET	CaMST31	0.318119	0.003	0.2 - 0.4	< 0.01
41	SWEET	CaMST32	-0.141142	0.935	< 0.2	>= 0.05
42	SWEET	CaMST33	0.318555	0.011	0.2 - 0.4	0.01 - 0.05
43	SWEET	CaMST34	0.186113	0.098	< 0.2	>= 0.05
44	SWEET	CaMST36	0.392574	0.002	0.2 - 0.4	< 0.01
45	SWEET	CaMST37	0.25744	0.023	0.2 - 0.4	0.01 - 0.05
46	SWEET	CaMST41	0.164384	0.068	< 0.2	>= 0.05
47	SWEET	CaMST42	-0.0160132	0.492	< 0.2	>= 0.05
48	SWEET	CaMST43	0.165462	0.076	< 0.2	>= 0.05
49	SWEET	CaMST44	0.195729	0.039	< 0.2	0.01 - 0.05
50	SWEET	CaMST46	0.29605	0.018	0.2 - 0.4	0.01 - 0.05
51	SWEET	CaMST47	0.189421	0.045	< 0.2	0.01 - 0.05
52	SWEET	CaMST50	-0.0164033	0.478	< 0.2	>= 0.05
