# Supplementary material for: Characterization and Expression Analysis of Sugar Transporters through Partial Least Square Structural Equation Model (PLS-SEM) Revealed Their Role in Pepper (Capsicum annuum L.)
Source: Plants (Basel). 2024 Jul 3;13(13):1825. doi: 10.3390/plants13131825 (PMC11243835; doi:10.3390/plants13131825)
Supplement: Supplementary file 1 [file plants-13-01825-s001.zip › Supplementary Table S5_QPCR_primer.xlsx]

## Sheet: Sheet2
Gene name	ID	Forward primer	Reverse primer
β-Actin	ACU27905.1	ACTCTGGTGATGGTGTGA	GCTCCTGCTCATAGTCAAG
CaSUT02	Capann_59Chr04g018730	GCTCAGCTTAACAACCTTAG	CCACGCAATCCAGTTCAA
CaSWEET06	Capann_59Chr03g016720	AGCTCCCTTAGGCATTGT	CATACAGCACAATTTGGAGT
CaSWEET04	Capann_59Chr02g037870	ATCCAGGGGCATTGTTGA	TGATCAGCCTTTGACTTTGC
CaMST43	Capann_59Chr08g028390	ATCACCGGTGTTGGAATT	CGTCCTGATTTGTCAAGCA
CaMST47	Capann_59Chr09g012490	GTCCATCCCAAATCAGAGG	CAGAAGTAACCATCTGGGAG
CaSWEET19	Capann_59Chr06g008090	GGCTTTGGAGCAATTGTTC	AAATGAACCACATGACAGCAC
CaSWEET10	Capann_59Chr03g017270	CACCCTTAGGCATTGTGAG	GCATACAGCACAATTTGGA
CaSWEET11	Capann_59Chr03g017280	GCCTTAAGTGTCTTTGTTGC	CAGCACAATTTGGAGTACAC
CaSWEET16	Capann_59Chr04g016300	GCTGTAGCCCTTGTTTCC	AGAACACGAAGAGTGACAA
CaSWEET28	Capann_59Chr11g012200	GTGGAATTCATGCCCTTCA	CTGAGTTTCCAACCGTGAC
