# Supplementary material for: Characterization and Expression Analysis of Sugar Transporters through Partial Least Square Structural Equation Model (PLS-SEM) Revealed Their Role in Pepper (Capsicum annuum L.)
Source: Plants (Basel). 2024 Jul 3;13(13):1825. doi: 10.3390/plants13131825 (PMC11243835; doi:10.3390/plants13131825)
Supplement: Supplementary file 1 [file plants-13-01825-s001.zip › Supplementary Table S6_Pepper variety.xlsx]

## Sheet: Sheet3
Accession	Type	Key	Maturity (DAA)
Ancho San Luis	D	AS	80
Criollo de Morelos 334 (CM334)	D	CM	60
California Wonder	D	CW	70
Jalapeño Espinalteco	D	JE	70
Serrano Tampiqueño 74	D	ST	60
Zunla-1	D	ZU	60
Piquín Coahuila	W	CO	60
Piquín Queretaro	W	QU	60
Piquín Sonora Red	W	SR	60
Piquín Sonora Yellow	W	SY	60
